# Supplementary material for: Long-Term Mating Orientation in Men: The Role of Socioeconomic Status, Protection Skills, and Parenthood Disposition
Source: Front Psychol. 2022 Feb 25;13:815819. doi: 10.3389/fpsyg.2022.815819 (PMC8913582; doi:10.3389/fpsyg.2022.815819)
Supplement: Supplementary file 1 [file Data_Sheet_1.xlsx]

## Sheet: Sheet1
Data set employed in this study
ID	Age	S_orientation	Strength	Height_m	Weight	GlobalStatus	LocalStatus	SOIShortterm	SOILongterm	bmi	relationshipstat	parenting2
3	37	1	36	1.67	75.7	6	7	29	29	27.1433	1	9
5	35	1	43	1.77	79.2	8	8	43	43	25.2801	0	14
6	25	1	44	1.76	69	3	4	54	26	22.2753	1	11
8	23	1	44	1.7	85.6	4	4	19	44	29.6194	1	11
10	23	1	34	1.71	70.1	5	6	20	49	23.9732	1	14
11	23	1	45	1.65	82.7	5	5	15	49	30.3765	1	11
13	25	1	35	1.64	56.8	8	6	43	43	21.1184	0	11
14	27	1	40	1.64	66.8	6	6	33	48	24.8364	1	13
15	25	1	34	1.78	59	6	9	18	47	18.6214	1	11
16	26	1	53	1.81	117.1	6	9	38	37	35.7437	1	12
17	28	3	44	1.73	60.7	3	7	56	47	20.2813	0	13
19	38	1	40	1.66	82.3	9	7	52	43	29.8665	1	14
20	36	1	44	1.76	80.7	7	3	53	45	26.0524	1	7
21	38	1	55	1.75	104.6	6	6	49	40	34.1551	1	6
22	27	1	41	1.76	71.6	8	6	57	41	23.1147	0	8
23	23	1	36	1.63	54.2	6	6	54	40	20.3997	0	12
24	19	1	42	1.8	67.8	6	8	29	26	20.9259	0	11
25	24	1	32	1.77	83.3	5	7	32	42	26.5888	0	11
26	23	1	32	1.75	67.6	6	5	35	49	22.0735	0	13
27	23	1	32	1.71	78.4	4	6	48	15	26.8117	0	8
28	22	1	41	1.68	76.1	6	6	48	31	26.9629	0	12
29	23	1	36	1.68	63.4	7	10	27	44	22.4632	1	10
30	33	1	54	1.82	90.1	7	7	56	43	27.2008	0	13
31	19	1	39	1.79	66.3	7	9	34	36	20.6922	0	10
32	24	1	37	1.77	72.1	3	5	67	27	23.0138	1	6
33	22	1	36	1.84	65.7	6	8	21	43	19.4057	1	11
34	24	1	38	1.75	81.4	7	8	64	43	26.5796	1	14
35	23	1	32	1.64	67.2	5	5	29	39	24.9851	1	14
36	24	1	40	1.77	64.9	4	7	44	20	20.7156	0	5
37	21	1	54	1.78	74.5	3	5	39	27	23.5134	0	5
38	31	1	52	1.73	107.7	6	5	36	38	35.9852	1	14
39	20	1	48	1.75	61.4	4	4	62	23	20.049	1	5
40	23	1	44	1.83	86.4	4	7	28	30	25.7995	0	5
41	25	1	42	1.83	85.5	3	3	42	37	25.5308	1	11
42	26	1	46	1.72	83.2	4	5	10	49	28.1233	0	14
44	34	1	40	1.64	82.2	8	7	69	44	30.5622	1	14
45	21	1	38	1.69	59.2	4	4	50	27	20.7276	0	7
46	23	1	44	1.68	64.6	5	4	69	43	22.8883	0	14
47	21	1	54	1.74	72.8	3	4	37	41	24.0454	1	10
48	26	1	40	1.72	62.8	5	5	56	38	21.2277	1	13
49	24	1	39	1.76	66.4	4	5	57	29	21.436	1	9
50	27	1	46	1.66	74.8	7	7	54	49	27.1447	1	14
51	20	1	54	1.73	75.8	6	5	50	39	25.3266	1	10
52	23	1	44	1.77	83.5	5	5	59	41	26.6526	0	14
53	20	1	37	1.7	57.3	5	8	41	47	19.827	1	13
54	20	1	49	1.8	74.5	7	3	52	41	22.9938	1	13
55	19	1	52	1.75	67.2	7	6	23	42	21.9429	0	14
56	20	1	34	1.7	65.1	6	5	52	40	22.526	0	14
57	21	1	54	1.66	64.9	6	5	48	41	23.552	1	11
58	27	3	30	1.65	92.7	7	2	56	28	34.0496	0	10
59	24	1	48	1.65	60.6	3	5	52	25	22.259	1	7
60	24	1	48	1.82	84.4	3	3	60	26	25.48	1	6
61	23	1	41	1.74	79	4	4	36	25	26.0933	0	10
62	27	1	45	1.81	96.8	4	2	29	34	29.5473	0	6
63	24	1	52	1.68	73.8	7	7	63	46	26.148	0	13
64	24	1	50	1.72	69.9	9	8	50	49	23.6276	0	14
66	21	1	37	1.64	54.7	6	6	19	42	20.3376	1	10
67	23	1	38	1.65	60	7	8	62	40	22.0386	0	10
68	18	1	48	1.8	72.8	3	4	62	32	22.4691	0	11
69	23	1	41	1.68	87.4	6	6	33	49	30.9666	0	13
70	21	1	45	1.69	61.7	6	6	25	44	21.6029	1	5
71	24	1	39	1.67	62	4	4	53	35	22.231	0	6
74	30	1	43	1.81	73.2	3	3	20	43	22.3436	1	14
75	19	1	40	1.8	82.2	2	5	31	32	25.3704	0	13
76	20	1	56	1.97	88.6	7	7	68	24	22.8298	0	11
77	26	1	39	1.68	76.2	8	6	33	37	26.9983	0	12
78	38	1	52	1.85	79.3	1	1	34	43	23.1702	1	6
79	20	1	42	1.87	69.1	8	7	27	47	19.7604	1	14
80	20	1	56	1.72	77.2	6	7	70	45	26.0952	1	14
81	20	1	34	1.73	74.5	6	6	32	47	24.8922	0	13
82	19	1	44	1.81	76.7	6	6	60	41	23.412	0	13
83	20	1	57	1.82	76.2	5	5	40	42	23.0045	1	12
84	26	1	36	1.71	75.4	6	6	42	35	25.7857	1	12
85	20	1	44	1.73	70.6	7	6	58	16	23.5892	0	13
86	18	1	54	1.81	86	6	5	57	45	26.2507	0	14
87	20	1	48	1.68	62.1	6	3	50	49	22.0026	0	14
88	19	1	51	1.79	85.1	8	6	49	34	26.5597	0	14
89	19	1	38	1.69	71.3	7	8	53	33	24.9641	1	10
90	19	1	53	1.77	77.1	8	8	28	42	24.6098	0	8
91	19	1	45	1.71	67.1	8	8	29	48	22.9472	1	11
92	18	1	29	1.62	56.9	5	6	29	37	21.6811	1	12
93	24	1	30	1.67	61.6	4	6	43	46	22.0876	1	3
94	21	3	32	1.62	85.3	5	7	31	28	32.5027	1	8
96	22	1	46	1.78	70.6	5	5	51	29	22.2825	0	7
97	21	1	36	1.74	77.5	7	7	37	49	25.5978	0	13
98	23	1	47	1.77	68.7	6	9	24	47	21.9286	0	14
99	26	1	50	1.67	78.4	7	7	26	42	28.1114	1	7
100	20	1	46	1.61	57.9	5	8	45	45	22.3371	0	14
101	18	1	34	1.57	58.4	3	6	62	13	23.6926	0	8
102	26	1	38	1.79	77.6	5	6	44	41	24.219	1	14
103	23	1	44	1.65	59.6	6	8	58	40	21.8916	1	11
104	27	1	41	1.68	75.2	7	5	47	41	26.644	1	12
105	25	1	42	1.67	78.1	4	7	34	38	28.0039	1	9
107	29	1	44	1.79	78.9	7	8	45	43	24.6247	1	14
108	19	1	45	1.84	84.9	7	10	38	47	25.0768	1	10
109	20	3	19	1.66	61.5	6	5	11	45	22.3182	0	10
110	24	1	49	1.77	72.6	7	7	62	32	23.1734	1	2
111	26	1	48	1.77	107.6	4	4	59	29	34.3452	0	12
112	18	1	31	1.63	74.9	4	7	39	32	28.1907	0	10
114	19	1	30	1.76	63.2	5	4	54	45	20.4029	0	10
115	18	1	41	1.74	68.2	4	4	42	37	22.5261	0	12
116	19	1	39	1.83	68.3	6	6	29	47	20.3948	1	11
117	19	1	30	1.66	70.4	5	6	51	47	25.548	0	14
118	19	3	30	1.59	50.5	2	6	67	29	19.9755	0	13
119	18	1	49	1.77	67.4	4	3	29	36	21.5136	0	7
121	18	1	50	1.87	78.1	7	7	33	31	22.3341	0	12
122	18	1	39	1.62	70.2	4	5	30	48	26.749	1	10
123	17	1	40	1.69	55.4	5	5	52	36	19.3971	0	11
127	19	1	43	1.64	56.6	5	7	53	38	21.044	1	14
128	18	1	42	1.73	55.3	5	4	55	22	18.4771	1	14
129	18	1	38	1.72	61.6	10	5	46	32	20.8221	0	14
130	18	1	38	1.75	81.1	7	5	47	38	26.4816	1	11
131	19	1	33	1.66	56.9	9	10	30	44	20.6489	0	11
132	18	1	44	1.7	65.1	4	5	23	40	22.526	1	11
133	21	1	42	1.76	86.8	5	8	55	49	28.0217	1	8
134	18	1	37	1.73	63.2	9	8	63	43	21.1166	0	8
136	21	1	60	1.86	78	7	6	57	29	22.546	0	13
137	18	1	48	1.83	70.4	7	7	53	36	21.0218	0	11
138	20	1	44	1.73	67.7	6	6	44	38	22.6202	1	10
139	20	1	49	1.73	88.2	4	5	37	35	29.4697	1	6
140	23	1	49	1.66	64.4	6	7	49	37	23.3706	1	11
141	19	1	39	1.68	77	4	4	55	42	27.2817	0	14
142	21	1	54	1.7	67.3	7	7	62	28	23.2872	0	12
143	24	1	56	1.71	66.9	7	8	58	48	22.8788	0	10
144	18	1	61	1.77	81.2	7	7	55	42	25.9185	0	9
145	18	1	49	1.84	70	8	5	25	47	20.6758	1	11
146	19	1	50	1.79	73.7	8	5	47	49	23.0018	0	12
147	19	1	40	1.69	61	5	5	33	39	21.3578	0	10
148	22	1	48	1.72	65.1	5	6	58	47	22.0051	1	13
149	20	1	48	1.75	74.2	10	7	38	25	24.2286	0	12
150	18	1	48	1.74	62.1	8	6	57	32	20.5113	1	14
151	19	1	50	1.73	72.2	6	6	45	38	24.1238	1	12
152	18	1	42	1.77	80.5	7	6	69	49	25.695	0	14
153	20	1	66	1.72	72.2	7	7	57	49	24.4051	0	9
154	21	1	66	1.68	75	7	7	47	32	26.5731	0	14
155	22	1	40	1.62	64.2	7	5	26	42	24.4627	1	14
156	24	1	47	1.84	82.4	5	6	39	36	24.3384	1	11
157	22	1	44	1.72	61.1	5	5	34	49	20.6531	1	10
158	21	1	37	1.79	73.9	8	8	69	24	23.0642	0	11
159	18	1	34	1.72	65.1	9	10	48	43	22.0051	0	11
160	19	1	56	1.81	88.1	10	7	36	39	26.8917	0	14
161	18	1	54	1.82	68.4	8	8	61	30	20.6497	1	14
162	22	1	48	1.78	73.9	5	5	64	49	23.3241	1	11
163	21	1	39	1.67	71.3	4	4	64	29	25.5656	0	10
164	21	1	43	1.71	74.9	5	5	57	17	25.6147	0	14
165	20	1	47	1.8	71.1	5	5	41	28	21.9444	0	8
166	20	1	41	1.84	71.5	5	5	34	44	21.1189	0	2
167	28	1	40	1.79	87.6	8	5	29	42	27.34	1	8
168	25	1	43	1.79	75.6	6	4	50	31	23.5948	0	11
169	20	1	39	1.78	78.5	4	5	47	13	24.7759	0	12
170	37	1	49	1.73	87.2	7	8	65	19	29.1356	0	13
171	33	1	48	1.78	93.6	7	6	44	37	29.5417	1	10
172	35	1	44	1.77	85.4	6	6	61	43	27.2591	0	9
173	26	1	32	1.74	72	4	5	47	29	23.7812	1	11
174	22	1	36	1.71	56.3	7	5	46	27	19.2538	1	13
175	30	1	38	1.8	87	6	7	58	28	26.8519	0	10
176	21	1	40	1.72	56.6	5	7	24	44	19.132	0	9
177	20	1	42	1.83	69.5	6	5	58	57	20.7531	0	11
178	21	1	45	1.72	64.4	6	7	62	61	21.7685	0	7
179	20	1	41	1.72	61	8	9	41	44	20.6193	1	13
180	18	1	40	1.73	66.7	7	5	38	43	22.2861	0	14
181	23	1	50	1.72	78.8	5	6	34	40	26.636	1	14
182	22	1	45	1.78	75.5	4	6	34	33	23.8291	0	12
183	20	1	46	1.735	77.4	7	7	16	22	25.7124	1	13
185	20	1	48	1.77	83.6	7	7	39	43	26.6845	0	12
186	26	1	36	1.68	57.9	7	7	50	54	20.5145	0	8
187	28	1	29	1.72	93.7	7	5	40	41	31.6725	0	12
188	20	1	50	1.76	78.1	7	5	67	61	25.2131	0	12
189	22	1	38	1.65	80.8	5	5	57	58	29.6786	1	10
190	24	1	42	1.74	69.5	4	6	35	38	22.9555	1	11
191	20	1	40	1.72	59.7	6	8	51	51	20.1798	0	12
192	20	1	36	1.74	66	5	6	47	48	21.7994	0	8
193	22	1	43	1.69	59.3	5	4	55	53	20.7626	0	13
194	22	1	41	1.64	54.2	4	5	42	37	20.1517	0	7
195	20	1	43	1.645	58.4	6	6	44	46	21.5815	0	12
196	21	1	52	1.71	87.2	6	6	28	33	29.8211	0	8
197	21	1	35	1.67	74.4	4	6	19	24	26.6772	0	14
198	22	1	40	1.72	72.2	6	3	24	27	24.4051	1	12
199	20	1	42	1.69	69.9	5	5	38	41	24.4739	0	12
200	21	1	37	1.66	63.9	5	5	41	45	23.1891	1	11
201	21	1	36	1.755	90.3	6	7	58	58	29.3179	0	11
203	20	1	32	1.71	66.5	5	7	23	28	22.742	1	14
204	19	1	38	1.74	63.2	6	6	61	62	20.8746	0	11
205	20	1	37	1.67	63.8	10	10	58	58	22.8764	0	10
206	19	1	40	1.73	75.9	5	6	57	53	25.36	0	10
207	19	1	46	1.72	84.7	6	5	30	32	28.6303	0	13
208	18	1	40	1.78	56.9	7	7	60	61	17.9586	0	7
209	19	1	31	1.71	49.6	8	6	51	52	16.9625	0	13
210	19	1	44	1.73	74.7	8	6	38	40	24.9591	0	13
211	20	1	42	1.77	67.2	7	6	12	18	21.4498	1	14
212	25	1	38	1.78	73.2	7	4	53	53	23.1031	0	9
213	20	1	36	1.77	72.1	7	8	38	42	23.0138	0	3
214	19	1	56	1.8	65.4	5	3	16	22	20.1852	0	10
215	26	1	42	1.755	71.2	6	7	55	55	23.1167	1	11
217	18	1	31	1.815	76.6	4	4	58	53	23.2528	0	12
218	24	1	52	1.79	115.9	6	6	63	62	36.1724	0	2
219	37	1	48	1.82	87.4	4	6	36	40	26.3857	1	9

## Sheet: Items
ID	P13	P14	MSOI1	MSOI2	MSOI3	MSOI4	MSOI5	MSOI6	MSOI7	MSOI8	MSOI9	MSOI10	MSOI11	MSOI12	MSOI13	MSOI14	MSOI15	MSOI16	MSOI18		Items MSOI1 to MSOI10 correspond to STMO
3	7	2	1	6	2	4	4	4	2	2	2	2	4	2	2	3	6	6	6		Items MSOI11 to MSOI16 and MSOI18 correspond to LTMO
5	7	7	3	6	6	4	6	4	5	3	4	2	7	7	7	4	7	4	7
6	6	5	6	6	6	6	6	7	6	3	5	3	6	2	1	2	4	5	6
8	7	4	1	1	1	2	3	1	5	1	3	1	7	4	5	7	7	7	7
10	7	7	4	4	1	1	1	2	4	1	1	1	7	7	7	7	7	7	7
11	6	5	1	1	1	1	2	1	5	1	1	1	7	7	7	7	7	7	7
13	7	4	4	5	3	7	7	5	6	1	1	4	7	7	7	6	2	7	7
14	6	7	2	7	2	4	5	2	6	1	1	3	7	7	7	7	6	7	7
15	6	5	1	1	1	2	2	1	6	1	1	2	7	7	7	6	7	6	7
16	7	5	3	4	4	3	5	5	5	2	1	6	7	6	6	6	4	7	1
17	7	6	7	7	7	6	7	6	2	4	6	4	6	6	7	7	7	7	7
19	7	7	5	5	6	7	7	2	7	4	2	7	7	6	5	6	6	7	6
20	5	2	2	6	6	3	5	6	7	6	5	7	7	6	6	6	6	7	7
21	5	1	6	6	6	5	6	5	3	5	3	4	6	6	6	6	5	6	5
22	7	1	6	6	6	4	6	7	4	6	6	6	7	6	6	6	4	6	6
23	7	5	2	7	5	5	7	7	7	4	7	3	6	6	6	5	6	5	6
24	6	5	3	3	1	4	6	3	2	1	3	3	4	2	1	6	3	5	5
25	5	6	2	6	2	4	1	5	4	2	3	3	6	7	7	6	6	5	5
26	7	6	3	6	4	2	3	6	4	2	2	3	7	7	7	7	7	7	7
27	7	1	5	3	3	7	6	7	7	2	1	7	1	1	1	3	3	3	3
28	5	7	2	3	5	5	7	5	5	6	5	5	5	3	3	7	4	4	5
29	6	4	1	4	1	3	4	3	6	1	1	3	6	7	7	6	6	6	6
30	7	6	4	6	6	6	6	7	7	5	7	2	7	7	7	4	7	4	7
31	6	4	2	4	3	4	5	5	5	2	2	2	6	4	4	6	5	6	5
32	5	1	7	7	7	7	7	7	7	5	6	7	5	2	2	4	5	4	5
33	6	5	1	2	2	2	2	1	6	2	1	2	7	7	7	7	7	1	7
34	7	7	7	7	7	7	7	6	7	5	6	5	7	7	6	7	7	2	7
35	7	7	3	4	1	4	4	4	4	1	1	3	7	6	6	5	4	4	7
36	3	2	5	6	6	3	6	4	6	2	4	2	3	2	2	4	1	4	4
37	3	2	3	5	5	2	5	5	7	2	4	1	5	1	1	6	4	3	7
38	7	7	4	3	3	4	5	5	5	1	2	4	6	4	5	7	6	5	5
39	4	1	6	6	4	7	7	7	6	6	7	6	5	2	2	4	6	2	2
40	2	3	2	2	2	7	3	2	4	2	1	3	5	4	3	5	4	4	5
41	7	4	5	5	5	4	5	5	4	2	3	4	6	6	6	5	2	6	6
42	7	7	1	1	1	1	1	1	1	1	1	1	7	7	7	7	7	7	7
44	7	7	7	6	7	7	7	7	7	7	7	7	7	7	7	7	7	2	7
45	6	1	5	5	7	4	7	3	7	2	4	6	5	4	4	4	3	3	4
46	7	7	7	7	7	7	7	7	7	7	7	6	7	7	7	7	1	7	7
47	6	4	2	4	3	6	3	4	6	2	1	6	7	5	5	6	6	6	6
48	7	6	3	3	4	7	7	7	7	5	6	7	7	5	5	6	6	2	7
49	6	3	6	6	6	5	6	6	6	6	4	6	6	2	2	5	5	6	3
50	7	7	7	7	6	7	7	5	6	1	1	7	7	7	7	7	7	7	7
51	7	3	5	4	6	6	6	6	6	3	3	5	6	6	6	5	5	5	6
52	7	7	6	6	6	7	7	3	6	6	7	5	7	5	5	5	5	7	7
53	7	6	5	6	5	4	4	7	4	1	1	4	7	7	7	7	7	6	6
54	7	6	7	6	2	5	7	7	6	2	5	5	7	7	7	7	1	5	7
55	7	7	2	2	2	3	4	2	2	2	3	1	7	7	7	1	6	7	7
56	7	7	5	5	5	6	5	6	6	5	6	3	7	6	6	7	1	7	6
57	7	4	6	7	6	7	7	7	5	1	1	1	7	7	7	5	6	2	7
58	4	6	5	6	6	5	6	7	7	4	6	4	4	4	4	3	2	4	7
59	6	1	6	6	6	5	7	7	6	1	2	6	6	1	2	2	2	6	6
60	5	1	6	7	7	7	6	6	7	3	4	7	5	2	2	4	4	5	4
61	6	4	4	4	1	3	4	6	4	1	7	2	6	1	1	3	3	4	7
62	4	2	1	4	4	4	6	2	4	2	1	1	6	6	7	2	5	6	2
63	7	6	7	7	7	7	7	7	6	6	6	3	7	7	7	6	6	6	7
64	7	7	5	6	5	6	5	6	6	2	6	3	7	7	7	7	7	7	7
66	5	5	1	4	1	1	2	1	6	1	1	1	6	6	6	6	6	6	6
67	4	6	4	7	7	6	7	7	7	5	6	6	7	7	7	3	2	7	7
68	7	4	7	7	7	7	7	5	1	7	7	7	5	4	4	4	1	7	7
69	7	6	3	5	3	2	4	4	5	2	3	2	7	7	7	7	7	7	7
70	4	1	2	3	2	2	3	3	4	2	2	2	7	5	6	7	6	6	7
71	5	1	3	7	7	7	7	4	6	3	5	4	7	4	3	4	4	6	7
74	7	7	1	2	2	4	3	2	2	1	1	2	7	6	6	7	7	4	6
75	7	6	3	3	4	5	4	2	5	1	1	3	5	4	4	6	6	3	4
76	7	4	7	7	7	7	7	7	7	6	6	7	4	3	3	3	2	5	4
77	6	6	4	4	3	3	5	3	3	2	3	3	6	5	5	5	6	5	5
78	5	1	1	1	1	7	7	7	7	1	1	1	7	1	7	7	7	7	7
79	7	7	2	2	2	4	3	4	4	2	2	2	7	7	7	7	7	5	7
80	7	7	7	7	7	7	7	7	7	7	7	7	7	7	7	5	6	6	7
81	7	6	3	3	3	3	4	5	4	3	2	2	7	7	7	7	7	6	6
82	7	6	7	7	7	7	7	6	7	3	4	5	4	6	6	5	6	7	7
83	7	5	5	4	5	2	5	4	7	2	2	4	7	7	7	5	2	7	7
84	6	6	2	3	4	5	4	5	6	5	2	6	6	4	4	5	5	5	6
85	7	6	5	5	6	7	7	7	7	7	4	3	1	4	2	1	1	2	5
86	7	7	6	6	7	6	7	7	7	4	5	2	4	7	7	7	6	7	7
87	7	7	6	7	3	4	7	7	7	1	7	1	7	7	7	7	7	7	7
88	7	7	4	6	4	5	6	7	6	4	2	5	2	2	7	5	7	6	5
89	5	5	6	6	6	6	6	6	4	4	4	5	6	5	4	6	4	3	5
90	4	4	1	2	2	4	5	4	4	2	1	3	7	7	7	6	4	4	7
91	7	4	2	3	2	4	4	4	4	2	1	3	7	7	7	6	7	7	7
92	6	6	2	4	2	2	3	3	5	2	3	3	6	4	4	6	6	5	6
93	2	1	2	3	3	7	6	7	7	3	2	3	7	6	6	6	7	7	7
94	6	2	3	3	4	4	2	4	4	2	2	3	5	4	4	4	3	4	4
96	5	2	5	6	5	6	6	5	6	4	2	6	4	4	4	4	4	4	5
97	7	6	6	5	5	1	2	4	4	3	3	4	7	7	7	7	7	7	7
98	7	7	1	2	1	4	3	4	5	1	2	1	7	7	7	7	5	7	7
99	6	1	1	3	1	7	3	1	7	1	1	1	7	7	7	6	4	5	6
100	7	7	7	6	2	3	6	3	6	1	6	5	7	6	6	6	7	6	7
101	7	1	6	7	7	7	7	5	5	6	5	7	1	1	1	1	1	3	5
102	7	7	4	5	4	3	5	5	5	4	4	5	6	6	6	6	6	5	6
103	7	4	6	7	7	5	7	7	5	2	6	6	6	5	5	5	7	6	6
104	7	5	7	7	5	4	3	7	6	2	3	3	7	5	6	6	6	5	6
105	5	4	2	3	3	5	4	5	3	2	4	3	7	7	7	6	5	3	3
107	7	7	7	7	7	7	6	4	1	1	3	2	7	7	7	7	1	7	7
108	6	4	3	5	5	2	5	4	6	2	2	4	7	7	7	7	7	6	6
109	4	6	1	1	1	2	1	1	1	1	1	1	7	7	7	7	7	4	6
110	1	1	7	7	7	7	7	7	3	4	6	7	5	4	2	4	5	6	6
111	7	5	7	6	7	7	6	6	6	2	5	7	6	4	2	3	3	5	6
112	5	5	5	4	4	4	4	4	5	1	3	5	6	5	5	1	3	6	6
114	6	4	6	7	7	6	6	6	3	5	2	6	6	7	7	7	6	6	6
115	6	6	5	4	5	3	5	5	3	3	5	4	6	6	6	6	3	5	5
116	6	5	1	5	5	3	5	2	4	1	2	1	7	6	7	7	6	7	7
117	7	7	5	5	6	3	6	7	4	4	7	4	7	7	7	5	7	7	7
118	7	6	7	7	7	7	7	7	4	7	7	7	6	2	1	3	4	7	6
119	4	3	2	3	2	3	2	4	6	2	3	2	6	5	5	4	5	5	6
121	6	6	5	5	1	1	3	5	4	3	4	2	1	6	6	6	6	4	2
122	5	5	3	4	5	2	2	1	5	2	1	5	7	7	7	6	7	7	7
123	6	5	5	5	4	7	6	6	4	4	7	4	7	5	5	5	6	2	6
127	7	7	6	7	6	5	6	5	6	4	3	5	6	4	5	6	6	6	5
128	6	5	6	6	5	6	6	4	5	6	6	5	3	2	2	4	4	3	4
129	5	6	7	7	1	4	6	5	2	5	6	3	5	5	5	2	3	6	6
130	5	6	5	4	6	7	4	3	3	6	6	3	7	6	6	5	5	4	5
131	7	1	1	6	3	2	5	1	3	1	1	7	7	7	7	7	2	7	7
132	6	2	1	1	1	4	1	3	5	1	1	5	7	7	7	3	4	6	6
133	7	2	6	7	6	7	7	7	6	7	1	1	7	7	7	7	7	7	7
134	7	6	7	7	4	6	7	6	6	7	7	6	7	7	7	5	5	6	6
136	5	5	6	7	6	6	6	6	6	4	5	5	5	3	4	3	4	6	4
137	4	2	7	7	7	7	7	7	4	2	3	2	6	4	3	7	3	6	7
138	7	4	3	5	3	6	5	5	6	3	4	4	6	3	5	6	6	6	6
139	7	7	3	6	2	5	6	4	4	2	2	3	7	4	4	5	5	5	5
140	6	6	4	4	5	6	6	7	6	2	3	6	6	6	6	6	6	2	5
141	6	4	4	7	7	7	7	7	5	1	4	6	7	7	7	6	4	6	5
142	7	2	7	6	7	7	7	6	7	6	3	6	6	2	2	4	2	5	7
143	7	4	6	6	5	6	7	7	6	2	6	7	7	7	7	6	7	7	7
144	7	5	6	7	3	4	7	4	7	5	6	6	6	6	7	7	3	7	6
145	7	3	2	3	2	2	2	2	5	2	2	3	7	7	7	7	6	6	7
146	6	7	4	6	3	3	7	7	4	6	6	1	7	7	7	7	7	7	7
147	6	6	4	4	3	4	5	3	2	2	3	3	7	5	5	6	6	5	5
148	7	7	5	5	4	6	7	6	7	5	6	7	7	7	7	7	7	6	6
149	7	5	4	4	4	4	1	2	6	4	2	7	1	1	1	1	7	7	7
150	7	7	6	7	7	6	7	6	4	3	7	4	7	4	4	5	4	4	4
151	7	2	3	7	7	5	5	3	4	3	1	7	7	6	5	6	3	6	5
152	7	7	6	7	7	7	7	7	7	7	7	7	7	7	7	7	7	7	7
153	7	7	7	7	7	5	7	7	1	6	6	4	7	7	7	7	7	7	7
154	7	4	5	6	5	6	6	5	3	3	2	6	6	6	5	4	4	2	5
155	5	5	2	3	3	4	4	2	4	1	1	2	6	6	6	7	7	4	6
156	5	6	3	4	3	5	5	5	5	3	3	3	6	5	4	5	5	6	5
157	7	4	1	1	1	7	7	4	4	7	1	1	7	7	7	7	7	7	7
158	7	7	7	7	7	7	7	7	7	6	7	7	2	3	1	4	4	5	5
159	7	7	5	3	3	6	7	7	6	2	3	6	6	7	7	6	6	4	7
160	7	4	6	7	1	2	1	1	5	5	3	5	7	5	7	6	2	6	6
161	6	4	7	6	7	6	7	7	7	2	5	7	6	2	2	6	2	6	6
162	7	7	7	7	7	4	7	7	7	4	7	7	7	7	7	7	7	7	7
163	7	1	6	7	7	7	7	7	7	4	5	7	5	2	6	4	4	3	5
164	1	1	5	5	5	6	7	6	6	5	5	7	2	2	2	2	1	4	4
165	4	4	5	4	4	4	4	4	4	4	4	4	4	4	4	4	4	4	4
166	7	4	3	4	2	2	3	5	4	5	4	2	6	7	7	6	6	6	6
167	6	6	3	4	3	3	3	3	3	3	2	2	6	6	6	6	6	6	6
168	7	6	3	5	6	6	5	5	7	4	3	6	5	1	6	6	4	4	5
169	4	6	2	2	2	6	6	6	6	6	6	5	3	2	1	1	2	2	2
170	6	3	7	7	7	7	7	7	7	4	6	6	2	3	2	1	2	3	6
171	5	6	2	5	4	5	5	4	5	3	6	5	6	6	5	5	5	5	5
172	7	6	5	6	6	7	7	7	7	6	3	7	7	7	7	6	7	2	7
173	6	4	3	5	3	5	5	5	5	6	4	6	5	4	4	4	4	4	4
174	6	3	4	4	2	5	6	6	6	4	3	6	4	4	3	4	4	3	5
175	6	5	6	7	3	6	7	7	7	3	5	7	5	4	4	2	3	5	5
176	4	3	2	3	1	4	4	2	4	1	1	2	7	6	6	7	6	6	6
177	7	6	6	7	7	7	7	7	1	5	7	4	5	7	6	6	6	6	6
178	7	7	5	7	3	7	7	7	7	5	7	7	4	1	1	1	1	4	7
179	7	7	4	4	4	2	6	6	6	1	2	6	7	7	7	7	7	4	7
180	5	7	2	6	7	2	7	6	1	1	5	1	7	7	6	6	7	2	1
181	6	7	1	4	1	3	7	7	5	1	2	3	7	7	7	7	7	6	7
182	6	2	6	5	2	1	5	3	2	1	3	6	5	3	2	6	6	6	5
183	7	5	1	1	1	7	1	1	1	1	1	1	7	7	7	7	6	6	7
185	5	7	3	5	7	1	4	4	5	5	3	2	7	7	7	5	2	4	7
186	7	5	3	6	6	5	6	6	6	2	5	5	7	6	6	6	5	6	6
187	6	4	6	5	5	2	5	2	4	5	2	4	7	6	6	6	5	7	7
188	7	4	7	7	7	7	7	7	7	4	7	7	1	7	6	2	5	5	7
189	7	5	6	6	4	6	7	6	7	5	4	6	7	6	6	6	4	1	5
190	6	2	2	3	3	3	4	4	6	2	3	5	5	5	5	5	5	5	5
191	6	7	6	5	5	6	6	6	6	2	3	6	6	6	6	6	2	5	6
192	4	3	5	7	4	6	6	6	5	2	3	3	6	5	4	5	5	3	4
193	6	6	6	6	6	7	6	5	7	5	5	2	4	6	6	6	6	6	5
194	4	4	6	6	2	6	6	2	7	1	5	1	1	1	1	2	1	2	5
195	7	7	5	7	3	6	6	3	4	1	3	6	7	6	6	5	5	6	7
196	7	5	2	5	3	5	3	1	4	1	2	2	7	5	5	7	4	6	6
197	7	5	2	2	1	1	3	1	3	2	2	2	7	7	7	6	7	6	6
198	6	5	3	2	2	1	2	2	3	2	3	4	6	4	4	6	6	2	4
199	5	6	3	3	5	2	2	5	6	2	6	4	6	4	4	4	3	3	5
200	7	7	3	2	1	5	7	7	5	6	4	1	7	7	7	1	7	7	7
201	7	7	6	6	5	7	6	6	6	4	6	6	6	6	6	6	6	6	6
203	6	4	2	2	2	1	3	5	4	2	1	1	7	6	6	6	4	7	6
204	6	4	6	6	6	5	6	7	7	6	6	6	7	7	7	7	7	7	7
205	7	6	7	7	6	7	6	4	7	3	4	7	7	6	6	7	4	7	7
206	4	3	6	6	5	6	7	7	2	5	7	6	2	2	1	1	2	2	2
207	7	6	4	3	4	2	3	2	5	1	2	4	6	5	7	7	7	6	6
208	6	7	6	6	7	7	6	5	3	6	7	7	7	5	5	3	3	4	7
209	7	7	5	5	5	5	5	5	4	5	6	6	6	6	6	6	5	6	6
210	7	2	4	5	3	2	4	6	6	2	2	4	6	6	6	6	6	6	6
211	2	1	1	1	1	1	2	2	1	1	1	1	7	7	7	7	3	7	7
212	5	5	5	6	6	6	7	6	6	2	5	4	5	4	6	4	3	5	5
213	5	6	3	3	4	4	5	6	4	3	3	3	7	6	6	7	7	4	5
214	7	4	1	4	1	1	2	1	2	1	2	1	7	7	7	7	7	7	7
215	7	5	5	6	5	7	7	6	7	1	5	6	5	3	6	5	3	5	5
217	6	3	6	6	6	7	6	7	6	4	6	4	1	7	7	6	5	5	6
218	7	7	7	6	5	7	7	7	7	7	7	3	6	6	7	4	1	6	7
219	6	6	3	3	3	4	4	4	6	2	3	4	7	6	6	5	5	3	4
